# Supplementary material for: Transcriptome Profiling of the Pacific Oyster Crassostrea gigas Visceral Ganglia over a Reproduction Cycle Identifies Novel Regulatory Peptides
Source: Mar Drugs. 2021 Aug 7;19(8):452. doi: 10.3390/md19080452 (PMC8398477; doi:10.3390/md19080452)
Supplement: Supplementary file 1 [file marinedrugs-19-00452-s001.zip]

Archive with 2 entries (2 files):
- Supplementary files/supplementary data1.pdf
- Supplementary files/supplementary Tables 1 and 2.xlsx
