# Supplementary material for: Transcriptome Profiling of the Pacific Oyster Crassostrea gigas Visceral Ganglia over a Reproduction Cycle Identifies Novel Regulatory Peptides
Source: Mar Drugs. 2021 Aug 7;19(8):452. doi: 10.3390/md19080452 (PMC8398477; doi:10.3390/md19080452)
Supplement: Supplementary file 1 [file marinedrugs-19-00452-s001.zip › Supplementary files/supplementary Tables 1 and 2.xlsx]

## Sheet: supplementary Table 1
Supplementary Table 1: List and accession numbers of C. gigas NPP transcripts
NPP name	AN_ VG database	AN_Gigaton	AN_NCBI	Genome
Cragi-Achatin	CGG_contig_21959	CHOYP_contig_045579	XR_004597986.1
Cragi-AKH	CGG_contig_22071		KM205073.1
Cragi-Allatostatin B	CGG_contig_05655 , CGG_contig_14728	CHOYP_PTSP.1.1	XM_011419254.3
Cragi-Allatostatin C	CGG_contig_11077, CGG_contig_22022 ,CGG_contig_33253	CHOYP_contig_026134	XM_011414512.3
Cragi-Allatotropin	CGG_contig_08271	CHOYP_ATRP.1.1	XM_011446026.3
Cragi-APGWamide	CGG_contig_11375	CHOYP_ARNP.1.1	XM_011416078.3
Cragi-Buccalin	CGG_contig_32394 and CGG_contig_04774	CHOYP_BUCC.1.2	XM_011427180.3
Cragi-Bursicon alpha	CGG_LOC105335074			CP048842.1
Cragi-Bursicon banda	CGG_contig_18716	CHOYP_contig_029085	XM_034454511.1
Cragi-CCAP	CGG_contig_06820	CHOYP_contig_051207	XM_034474310.1
Cragi-CCK/SK 2	CGG_contig_04616 and CGG_contig_11274 and CGG_contig_25236	CHOYP_contig_036872	XR_002198788.2
Cragi-Cerebrin/PDF	CGG_contig_19798 and CGG_contig_13818 and CGG_contig_23582	CHOYP_contig_024473	XR_903123.3
Cragi-conopressin/oxytocin	CGG_contig_15146 and CGG_contig_05514	CHOYP_NEUI.1.1	CP048846.1
Cragi-CT1 2	CGG_contig_10588	CHOYP_contig_023763	XM_011458203.3
Cragi-CT2 2	CGG_contig_08912 and CGG_contig_14167 and CGG_contig_00674	CHOYP_contig_035594	XM_011443072.3
Cragi-Elevenin	CGG_contig_16954	CHOYP_contig_053790	XM_011438567.3
Cragi-ELH	CGG_contig_04144 and CGG_contig_28610	CHOYP_contig_026637	XR_004595859.1
Cragi-FCAP	CGG_contig_26999	CHOYP_CBG11292.1.1	NM_001308885.1
Cragi-FFamide	CGG_contig_32898	CHOYP_contig_023527	XR_002200977.2
Cragi-FI/FLamide	CGG_contig_33304	CHOYP_PRQFV.2.2	XR_002198786.2
Cragi-FMRFa	CGG_LOC105339769	CHOYP_FMRF.1.4	XM_034464533.1
Cragi-GGNamide	CGG_contig_30279	CHOYP_contig_005454	XM_034477133.1
Cragi-GnRH	CGG_contig_18690	CHOYP_contig_008604	KM205072.1
Cragi-GPA2	CGG_contig_25604	CHOYP_GPHA.1.1	XM_011442799.3
Cragi-GPB5	CGG_contig_23090	CHOYP_contig_001212	XM_011442798.3
Cragi-ILP 3	CGG_contig_09826 and CGG_contig_01976	CHOYP_ILP.1.1	XP_011455161
Cragi-LASGLVamide	CGG_contig_22138 and CGG_contig_32456 CGG_24475	CHOYP_LOC100378967.1.1	XM_011417670.3
Cragi-LFRFamide	CGG_contig_23368	CHOYP_LOC100533437.2.2	XR_004603590.1
Cragi-LFRYamide	CGG_contig_24098	CHOYP_contig_035618	XR_902425.3
Cragi-Luqin	CGG_contig_14421	CHOYP_contig_024913	XM_011449413.3
Cragi-MIP-1	CGG_contig_26055	CHOYP_MPI5.1.1	BAE48437
Cragi-MIP3	CGG_contig_26055 and CGG_contig_11394	CHOYP_MPI5.1.1	EKC18432
Cragi-MIP-3-like 3	CGG_contig_26055 and CGG_contig_11394 and CGG_contig_31863	CHOYP_MPI5.1.1	LR761638.1
Cragi-MIP-4	CGG_contig_21598 and CGG_contig_26095	CHOYP_INS.1.1	XM_011417422.3
Cragi- MIP 7	CGG_contig_04931		XP_011435161
Cragi-Myomodulin 1	CGG_contig_32642	CHOYP_contig_026054	XM_011423947.3
Cragi-Myomodulin2	CGG_contig_29219	CHOYP_FMRF.4.4	XM_011449715.3
Cragi-mytilus Inhibitory peptide	CGG_contig_22152 and CGG_contig_16327	CHOYP_PRQFV.1.2	XM_011429763.3
Cragi-NdwFamide	CGG_contig_10709	CHOYP_contig_038792	XR_903129.3
Cragi-NKY	CGG_contig_30435	CHOYP_contig_040955		LR761639.1
Cragi-NPF	CGG_contig_07369		XM_011449876.3
Cragi-NPY1	CGG_contig_21691		XM_020070497.2
Cragi-Opioid	CGG_contig_32437	CHOYP_contig_027196	XM_011414820.3
Cragi-pedal peptide 1	CGG_contig_12981 and CGG_contig_25369			CP048840.1
Cragi-pedal peptide 2	CGG_contig_12529 and CGG_contig_04563 and CGG_contig_25090	CHOYP_LOC101067281.2.2	XM_011417303.3
Cragi-pedal peptide 3	CGG_contig_22609 and CGG_LOC105342307	CHOYP_LOC100533411.1.1	XM_011449216.3
Cragi-PFG x8 amide	CGG_contig_16128	CHOYP_contig_024186	XM_011421225.3
Cragi-RxIamide	CGG_contig_10768	CHOYP_contig_047748	XM_011451643.3
Cragi-sCAP1/pyrokinin/Capa	CGG_contig_03342 and CGG_contig_26114	CHOYP_contig_038478	XM_011420116.3
Cragi-Tachykinin	CGG_contig_21150 and CGG_contig_32481	CHOYP_contig_032534	XM_011429941.3
Cragi-Whitnin	CGG_contig_29404	CHOYP_LOC100533367.1.1	XM_011429941.3
Cragi-WX3Yamide	CGG_contig_15208	CHOYP_LOC662244.1.1	XM_011449597.3
Cragi-CCCGS1	CGG_contig_25260 and CGG_contig_16024			scaffold1767:200576-200803
Cragi-CCCGS2	CGG_contig_26223	CHOYP_contig_014739	XR_004595693.1						LOC105318524
Cragi-CCWamide	CGG_contig_20696	CHOYP_contig_025497	XP_034305570.1
Cragi-CFSH1	CGG_contig_09983			genome scaffold678 232727 to 233272 (+)
Cragi-CFSH2	CGG_contig_07061			genome scaffold160 103046 to 103573 (+)
Cragi-CLCCY	CGG_contig_18747			genome scaffold 1316 320003
Cragi-Clionin	CGG_contig_22908		XP_034325217.1
Cragi-EH	CGG_contig_11351	CHOYP_contig_053689		LOC105340619
Cragi-Fullicin-like	CGG_contig_16327	CHOYP_contig_036461	XP_034305797.1
Cragi-FYFY 1	CGG_contig_04983		XP_011431086.2
Cragi-FYFY 2	CGG_contig_26082	CHOYP_contig_025391	XM_034474116.1
Cragi-GNamide	CGG_contig_01838		ANT96595.1
Cragi-GNQQN	CGG_contig_21126	CHOYP_contig_035767	XP_011456828.2
Cragi-GRWRN	CGG_contig_15181	CHOYP_contig_008923	XP_011416292.2
Cragi-GSWN	CGG_contig_26157			LOC105336174
Cragi-GWE	CGG_contig_24907	CHOYP_contig_049345	XP_034311235.1
Cragi-HFAamide	CGG_contig_26304	CHOYP_contig_035470	XR_002200086.2
Cragi-IWMPxxGYxxVP	CGG_contig_09620	CHOYP_contig_025394	XR_902864.3
Cragi-LXRX	CGG_contig_08893	CHOYP_SS1G_08041.1.1	XP_011417984.2
Cragi-LXRYamide	CGG_contig_20802		XR_898222.3
Cragi-Nesfatin	CGG_contig_14701	CHOYP_NUCB1.1.1	XP_011452057.2
Cragi-Neuroparsin	CGG_contig_00821	CHOYP_LOC769726.1.1	XM_011444842.3
Cragi-Pleurin	CGG_contig_22966		XR_899589.3
Cragi-prohormone 3	CGG_contig_31012	CHOYP_contig_038859	XP_011427435.1
Cragi-prohormone 4	CGG_contig_28466 and CGG_contig_14367	CHOYP_LOC658640.1.2	XM_011419039.3
Cragi-Prokineticin 1	CGG_contig_16708	CHOYP_contig_002587	XR_004603802.1
Cragi-Prokineticin 2		CHOYP_contig_014127	XM_011448103.3
Cragi-Prokineticin 3		CHOYP_contig_003956	XM_011458732.3
Cragi-Prokineticin 4		CHOYP_contig_004051	XR_002198449.2
Cragi-Prokineticin 5		CHOYP_BM8F.2.2	XP_011448815.2
Cragi-PTTH1	CGG_contig_11546			CP048845.1
Cragi-PTTH2	CGG_contig_28778		XP_011450369.1
Cragi-PTTH3	CGG_contig_24835	CHOYP_TRK.1.1	XM_020067474.2
Cragi-PTTH4	CGG_contig_10820	CHOYP_BRAFLDRAFT_113863.1.1	XP_011448209.1
Cragi-QSamide1	CGG_contig_22528	CHOYP_contig_003053	XP_019920821.1
Cragi-Qsamide2	CGG_contig_22774	CHOYP_contig_042522	XP_011413535.2
Cragi-PYKIamide	CGG_contig_15711	CHOYP_contig_025841							CHOYP_contig_004027
Cragi-QSamide3	CGG_contig_22898	CHOYP_contig_043914	XM_020065262.2
Cragi-PYKI-like/PALIamide			XP_011420634.1
Cragi-QS3-like/PYKIamide	CGG_contig_23609	CHOYP_contig_004027	XP_019920821.1
Cragi-RTLFamide	CGG_contig_04103	CHOYP_contig_039290	XR_902640.3
Cragi-SLRFamide	CGG_contig_15407	CHOYP_contig_005956	XP_011455361.1
Cragi-Urotensin	CGG_contig_30764	CHOYP_contig_004921	XP_011418602.1
Cragi-WGAGamide	CGG_contig_15208		XP_011447899.2
VG database: data retrieved from TSA (GIUV00000000), Gigaton: data retrieved from http://gigaton.sigenae.org/ngspipelines/#!/NGSpipelines/Crassostrea%20gigas%20-%
In blue: NPP identified in previous studies. In red newly identified NPPs.

## Sheet: Supplementary Table 2
Supplementary Table 2: Identification by mass spectrometry of newly characterized mature neuropeptides.
NP Sequences	Score	Mass	Error mass (ppm)	NPP Name	Post-translational modifications
MYYADYDDDYYNQNKALDLF	86.86	2539.0525	12.5	Cragi-CCWamide
MYYADYDDDYYNQNKALDLFKSMD	66.68	3000.2468	-18.3	Cragi-CCWamide
FALISGRSSSGLPYYLKLPDRDI	87.64	2567.3748	4.3	Cragi-CLCCY
KTDDQC(+57.02)NLFSVSA	41.94	1483.6613	1.6	Cragi-EH	Carbamidomethylation
FSEFLGKRLND	100.38	1324.6775	-0.1	Cragi-Fullicin
YSEFLGKRYSEFL(-.98)	101.29	1636.8248	4.1	Cragi-Fullicin	Amidation
GIPKRFSEFLGKRLGQI	71.73	1945.1261	-0.3	Cragi-Fullicin
FSEFLGKRLNDKRYSEFL(-.98)	64.51	2247.1799	-1.0	Cragi-Fullicin	Amidation
GIPKRFSEFL(-.98)	54.47	1191.6764	0.9	Cragi-Fullicin	Amidation
YSDFLMG	52.21	831.3473	-22.7	Cragi-Fullicin
YSDFLM(+15.99)GK	50.92	975.4371	-5.5	Cragi-Fullicin
GGFRKFYFY	54.01	1183.5814	-2.2	Cragi-FYFY
Q(-17.03)WAQTFGWGGAGN(-.98)	118.45	1360.5948	2.6	Cragi-GNamide	Pyro-glu from Q; Amidation
SAWSTSSNSEKYDC(+57.02)SQNNENILNVISSLVQLEVQRLNYC(+57.02)EN	59.34	4792.1982	3.4	Cragi-GNamide	Carbamidomethylation
SDPEVPALPDL	144.15	1151.5709	-0.4	Cragi-GNQQN
AQEVMMFGNQQNKPRI	130.25	1889.9240	1.0	Cragi-GNQQN
SPLKARMFTNDM	130.22	1409.6796	-7.7	Cragi-GNQQN
SDPEVPALPDLR	119.56	1307.6721	-3.0	Cragi-GNQQN
SDPEVPALPDLRGSVTANKAEDIAET	110.57	2694.3347	-0.4	Cragi-GNQQN
SSYFYPYSEEPETHFGAFVPEKKEYLDTYSRL	109.04	3878.7991	2.6	Cragi-GNQQN
GSVTANKAEDIAETKTAELPKAIEK	106.69	2613.3860	1.1	Cragi-GNQQN
SDPEVPALPDLRGSVTAN	106.42	1836.9218	1.2	Cragi-GNQQN
SSYFYPYSEEPETHFGAFVPEK	105.74	2610.1589	3.6	Cragi-GNQQN
SDPEVPALPDLRGSVTANKAEDIAETKTAELPK	102.56	3461.7888	-1.4	Cragi-GNQQN
EYLDTYSRLVQLARELSKSDSDKEDYQVYNT	94.15	3727.7852	-1.4	Cragi-GNQQN
SAAPTDIE	88.42	802.3708	2.1	Cragi-GNQQN
EYLDTYSRLVQLARELSK	87.72	2183.1587	5.3	Cragi-GNQQN
EYLDTYSR	83.98	1045.4716	-0.1	Cragi-GNQQN
EYLDTYSRLVQLARELSKSDSD	79.00	2587.2766	-4.7	Cragi-GNQQN
EYLDTYSRLVQLAR	74.80	1725.9049	0.1	Cragi-GNQQN
TDNDEDMLEVLPEEWYNNPALALQLYRAYQKLPNYDLPYY(-.98)	58.55	4878.3164	5.6	Cragi-GNQQN	Amidation
RTILDNVGPDDVQEIEHQGVRGLFIPLEQEEVPVAPPS	56.19	4192.1440	3.2	Cragi-GNQQN
YQVSQGYEDRELYPYY	134.81	2071.9163	1.6	Cragi-GSWN
YQVSQGYEDR	99.16	1243.5469	1.6	Cragi-GSWN
DEDLEGIVNKLLYRSEFPMKIED	104.19	2752.3628	7.0	Cragi-GWE
AWESPMVKF(-.98)	82.09	1092.5426	1.2	Cragi-GWE	Amidation
GWEALPLY	81.57	947.4752	-2.0	Cragi-GWE
GWEPITFQRQ	93.9	1260.6251	3.7	Cragi-GWE
GWEPITFQRQRLALS	79.80	1800.9635	2.1	Cragi-GWE
GWEALPLYRRRNFHH	60.13	1951.0077	-6.8	Cragi-GWE
TNLFPFVDTY	96.33	1215.5812	-2.0	Cragi-GWE
TVLENILPVPNTYSSVNGDEPINQRIQAPSFTNDIQQPAPVL	128.03	4588.3447	4.8	Cragi-HFAamide
AFSVQKFCENACNRGLGGNLCRC(+57.02)NGFHFA(-.98)	78.75	3218.4531	-4.1	Cragi-HFAamide	Carbamidomethylation; Amidation
SRDDYQTEPTEREINGELAYILSNIRQKLRSTDSDSYPVLLQPSSINA	104.34	5481.7285	8.3	Cragi-IWMPxxGYVP
GGIWIWMPAQGYVSVPRDEVGGASNKGSSSNLLRY(-.98)	94.91	3749.8735	3.4	Cragi-IWMPxxGYVP	Amidation
SRFGNPST	62.33	864.4089	0.0	Cragi-IWMPxxGYVP
SLQTSEI	57.88	961.4869	20	Cragi-LXRX
SLEVADQL	137.28	1514.7576	0.6	Cragi-LXRX
LEKEIALHRM	90.67	1238.6805	0.5	Cragi-LXRX
GEVSHASKHASNKLSNSENT	109.64	2095.9883	1.8	Cragi-LXRX
SVKQDF	60.40	850.4548	0.0	Cragi-LXRX
HGNLGKHRVM	69.96	1147.6033	3.5	Cragi-LXRX
GDPRFHHNPRT	67.14	1332.6436	4.4	Cragi-LXRX
VSIGQSLHPPPEETNKPKGLFRY(-.98)	108.52	2592.3811	-1.0	Cragi-LXRYamide	Amidation
SKSSANPVQTVQT	87.71	1345.6837	0.0	Cragi-LXRYamide
SYLWFRS	76.27	957.4708	1.1	Cragi-LXRYamide
SYLWFRSKSSANPVQTVQT	76.12	2198.1121	-4.5	Cragi-LXRYamide
IVCPPVNQNPTPKPEEG(-.98)	30.09	1816.9142	3.2	Cragi-Nesfatin
LFYTSSKENDYPRF(-.98)	78.08	1764.8470	2.0	Cragi-Pleurin	Amidation
PTQYLSQS	29.95	922.4396	-2.4	Cragi-Pleurin
YLGSGPYFNKNW	84.89	1444.6775	5.8	Cragi-Prohormone-3
SWSDQRMAEIKALLGLKNQGNVIAHGLYDPYKI(-.98)	127.49	3726.9668	0.5	Cragi-QS3-like/PYKIamide	Amidation
NQGNVIAHGLYDPYKI(-.98)	114.18	1799.9319	1.7	Cragi-QS3-like/PYKIamide	Amidation
RFLDQDEEARF	100.87	1424.6683	1.7	Cragi-QS3-like/PYKIamide
EILNRLPTGC(+57.02)SQYAC(+57.02)GLVDIF	95.32	2425.1770	0.3	Cragi-QS3-like/PYKIamide	Carbamidomethylation
Q(-17.03)TADMRLSELHAIREILNRLPTGC(+57.02)SQYAC(+57.02)GLVDIF	81.11	4029.9863	13.9	Cragi-QS3-like/PYKIamide	Pyro-glu from Q; Carbamidomethylation
TDTQSSPYHKQRLLKIVQLLIPKEQ	105.00	2962.6604	-3.4	Cragi-QSamide1
QNADVKATEYFARLALER(-.98)	31.44	2093.1018	-16.0	Cragi-QSamide1
Q(-17.03)NADVKATEYFAR	119.19	1494.7102	1.7	Cragi-QSamide1	Pyro-glu from Q
TDTQSSPYHKQRLLK	89.08	1800.9482	2.6	Cragi-QSamide1
Q(-17.03)NADVKATEYFARLALERMPTDC(+57.02)LQIGCGLVDLKES(-.98)	38.14	4035.9856	2.5	Cragi-QSamide1	Pyro-glu from Q; Carbamidomethylation; Amidation
LNTQPNLHINTATLLDPNEQ	97.66	2245.1338	5.0	Cragi-QSamide2
RFLDQDEEARF	100.87	1424.6683	1.7	Cragi-QSamide3
Q(-17.03)TADMRLSELHAIREILNRLPTGCSQYAC(+57.02)GLVDIFRS(-.98)	78.52	4215.1138	-9.6	Cragi-QSamide3	Pyro-glu from Q; Carbamidomethylation; Amidation
FNMDNRAFGEDDRFNHFMDWRTLF(-.98)	102.00	3079.3606	-7.7	Cragi-RTLFamide	Amidation
SFGGPDKIGFHNMESPFK	80.27	1993.9355	-1.1	Cragi-RTLFamide
SFGGPDKIGFHNM(+15.99)ESPFKSYYQNWRERFFPK	72.47	3811.7993	-5.2	Cragi-RTLFamide	Oxidation (M)
ARNSQFKHLPVFPGFLNRPLSTSPHFDLQNLYRTVD	71.15	4211.1816	2.7	Cragi-RTLFamide
VPDSFRYGDSLVDKVAALL	137.54	2064.0891	0.3	Cragi-SLRFamide
VPDSFRYGDSLVDKVAALLRI	106.53	2333.2742	-5.9	Cragi-SLRFamide
VPDSFRYGDSLVD	102.94	1468.6833	-0.7	Cragi-SLRFamide
VPDSFRYGDSLVDKVAALLRIKM	99.73	2592.4097	-13.2	Cragi-SLRFamide
LRFRELPNDSSSEVLNSLV	83.66	2174.1331	-8.7	Cragi-SLRFamide
VPDSFRYGDSLVDKVAALLRIKMRPT	78.22	2946.6113	0.2	Cragi-SLRFamide
VPDSFRYGDSLVDKVAALLRIKMRPTKSPQVRMPSLRF(-.98)	74.02	4372.4141	3.7	Cragi-SLRFamide	Amidation
SPQVRMPSLRF(-.98)	61.84	1315.7183	-8.2	Cragi-SLRFamide	Amidation
GGVALCLWKVCPAGPWLVQ	108.72	1996.0426	3.6	Cragi-Urotensin
FSSDRQTRGGVALC(+57.02)LWKVC(+57.02)PAGPWLVQ	92.91	3087.5535	-9.2	Cragi-Urotensin	Carbamidomethylation
NAFRDSGNL	64.61	992.4675	-1.5	Cragi-Urotensin
NAFRDSGNLKRLLAQ	61.79	1701.9274	3.8	Cragi-Urotensin
